# Supplementary material for: Validity of the Swimming Capacities and Anthropometric Indices in Predicting the Long-Term Success of Male Water Polo Players: A Position-Specific Prospective Analysis over a Ten-Year Period
Source: Int J Environ Res Public Health. 2022 Apr 7;19(8):4463. doi: 10.3390/ijerph19084463 (PMC9032409; doi:10.3390/ijerph19084463)
Supplement: Supplementary file 1 [file ijerph-19-04463-s001.zip]

Archive with 1 entries (1 files):
- ijerph-1649275-supplementary.pdf
